# Supplementary material for: Association of Intergenic and Intragenic MGMT Enhancer Methylation with MGMT Promoter Methylation, MGMT Protein Expression and Clinical and Demographic Parameters in Glioblastoma
Source: Int J Mol Sci. 2025 Apr 4;26(7):3390. doi: 10.3390/ijms26073390 (PMC11990025; doi:10.3390/ijms26073390)
Supplement: Supplementary file 1 [file ijms-26-03390-s001.zip]

Archive with 3 entries (3 files):
- Supplementary Figures.pdf
- Supplementary File S1_R_packages.pdf
- Supplementary Table.pdf
